# Supplementary material for: The long non-coding RNA Snhg3 is essential for mouse embryonic stem cell self-renewal and pluripotency
Source: Stem Cell Res Ther. 2019 May 31;10:157. doi: 10.1186/s13287-019-1270-5 (PMC6545032; doi:10.1186/s13287-019-1270-5)
Supplement: Supplementary file 3 — Identified Snhg3 interacting proteins. (XLSX 26 kb) [file 13287_2019_1270_MOESM3_ESM.xlsx]

## Sheet: Sheet1
Supplemental Table 3
Accession	Description	Score	Coverage	# Proteins	# Unique Peptides	# Peptides	# PSMs	Area	# AAs	MW [kDa]	calc. pI
P10126	Elongation factor 1-alpha 1 OS=Mus musculus GN=Eef1a1 PE=1 SV=3 - [EF1A1_MOUSE]	196.445	11.9	4	3	3	7	1.46487e+07	462	50.0821	9.01221
P56480	ATP synthase subunit beta, mitochondrial OS=Mus musculus GN=Atp5b PE=1 SV=2 - [ATPB_MOUSE]	186.038	8.51	1	2	2	3	1.90233e+08	529	56.2655	5.33838
P10854	Histone H2B type 1-M OS=Mus musculus GN=Hist1h2bm PE=1 SV=2 - [H2B1M_MOUSE]	185.299	30.16	15	4	4	7	1.06488e+07	126	13.9276	10.3159
P63038	60 kDa heat shock protein, mitochondrial OS=Mus musculus GN=Hspd1 PE=1 SV=1 - [CH60_MOUSE]	148.438	12.74	3	3	3	5	4.02215e+07	573	60.9174	6.17627
Q9EQ20	Methylmalonate-semialdehyde dehydrogenase [acylating], mitochondrial OS=Mus musculus GN=Aldh6a1 PE=1 SV=1 - [MMSA_MOUSE]	135.18	3.93	1	1	1	2	1.71593e+07	535	57.8785	8.07471
O08749	Dihydrolipoyl dehydrogenase, mitochondrial OS=Mus musculus GN=Dld PE=1 SV=2 - [DLDH_MOUSE]	132.082	13.16	1	3	3	5	4.29929e+07	509	54.2382	7.89893
P54869	Hydroxymethylglutaryl-CoA synthase, mitochondrial OS=Mus musculus GN=Hmgcs2 PE=1 SV=2 - [HMCS2_MOUSE]	125.49	4.53	1	1	1	2	3.43414e+07	508	56.7865	8.41162
Q9CQ62	2,4-dienoyl-CoA reductase, mitochondrial OS=Mus musculus GN=Decr1 PE=1 SV=1 - [DECR_MOUSE]	121.086	5.67	1	1	1	5	2.29363e+08	335	36.1907	8.95361
P07901	Heat shock protein HSP 90-alpha OS=Mus musculus GN=Hsp90aa1 PE=1 SV=4 - [HS90A_MOUSE]	117.677	7.78	2	1	3	4	2.87295e+07	733	84.7348	5.0083
P50580-2	Isoform 2 of Proliferation-associated protein 2G4 OS=Mus musculus GN=Pa2g4 - [PA2G4_MOUSE]	116.5	6.18	2	1	1	6	8.60313e+07	340	37.9474	8.04541
P11499	Heat shock protein HSP 90-beta OS=Mus musculus GN=Hsp90ab1 PE=1 SV=3 - [HS90B_MOUSE]	113.741	7.87	2	1	3	4	4.04101e+07	724	83.2291	5.03369
Q504P4	Heat shock cognate 71 kDa protein OS=Mus musculus GN=Hspa8 PE=1 SV=1 - [Q504P4_MOUSE]	111.196	15.95	5	4	4	6	4.4776e+07	627	68.7362	5.51611
P38647	Stress-70 protein, mitochondrial OS=Mus musculus GN=Hspa9 PE=1 SV=3 - [GRP75_MOUSE]	110.627	6.33	1	2	2	5	4.25506e+07	679	73.4156	6.07471
P63260	Actin, cytoplasmic 2 OS=Mus musculus GN=Actg1 PE=1 SV=1 - [ACTG_MOUSE]	105.67	14.93	9	1	3	6	1.73527e+07	375	41.7658	5.47803
Q8C196	Carbamoyl-phosphate synthase [ammonia], mitochondrial OS=Mus musculus GN=Cps1 PE=1 SV=2 - [CPSM_MOUSE]	97.6955	2.87	1	2	2	4	1.24505e+08	1500	164.514	6.91748
P80313	T-complex protein 1 subunit eta OS=Mus musculus GN=Cct7 PE=1 SV=1 - [TCPH_MOUSE]	93.824	7.9	1	2	2	2	8.50849e+06	544	59.6141	7.84033
A2AKJ2	Vimentin (Fragment) OS=Mus musculus GN=Vim PE=1 SV=1 - [A2AKJ2_MOUSE]	91.22	18.63	2	1	1	2	1.88067e+07	102	10.9545	11.5171
Q60759	Glutaryl-CoA dehydrogenase, mitochondrial OS=Mus musculus GN=Gcdh PE=1 SV=2 - [GCDH_MOUSE]	90.43	8.9	2	2	2	2	9.06873e+06	438	48.5749	8.73389
P11725	Ornithine carbamoyltransferase, mitochondrial OS=Mus musculus GN=Otc PE=1 SV=1 - [OTC_MOUSE]	88.8197	11.3	2	2	2	3	1.00616e+07	354	39.7396	8.73389
E9Q5F4	Actin, cytoplasmic 1 (Fragment) OS=Mus musculus GN=Actb PE=3 SV=1 - [E9Q5F4_MOUSE]	83.99	21.13	10	1	3	6	1.64546e+07	265	29.4236	5.10986
F6RAZ3	Short-chain-specific acyl-CoA dehydrogenase, mitochondrial (Fragment) OS=Mus musculus GN=Acads PE=1 SV=1 - [F6RAZ3_MOUSE]	79.6909	6.62	2	1	1	2	2.49547e+07	302	32.5916	7.23975
P80314	T-complex protein 1 subunit beta OS=Mus musculus GN=Cct2 PE=1 SV=4 - [TCPB_MOUSE]	75.72	2.8	1	1	1	1	3.41524e+06	535	57.4411	6.40479
G3UYR8	Alpha-aminoadipic semialdehyde dehydrogenase OS=Mus musculus GN=Aldh7a1 PE=1 SV=1 - [G3UYR8_MOUSE]	75.2173	12.84	4	2	2	2	3.71243e+06	475	51.6516	6.91748
Q6PHC1	Alpha-enolase OS=Mus musculus GN=Eno1 PE=1 SV=1 - [Q6PHC1_MOUSE]	73.0993	10.11	9	2	2	2	8.56659e+06	366	39.7573	6.20166
P16332	Methylmalonyl-CoA mutase, mitochondrial OS=Mus musculus GN=Mut PE=1 SV=2 - [MUTA_MOUSE]	72.68	5.35	1	2	2	2	4.27321e+06	748	82.7916	6.88818
D3Z7C6	Prostaglandin E synthase 3 OS=Mus musculus GN=Ptges3 PE=1 SV=1 - [D3Z7C6_MOUSE]	71.86	16.15	2	2	2	2	1.27608e+07	130	14.9729	4.79248
P58252	Elongation factor 2 OS=Mus musculus GN=Eef2 PE=1 SV=2 - [EF2_MOUSE]	68.22	4.66	1	2	2	2	1.42438e+07	858	95.2529	6.82959
Q8BIJ6	Isoleucine--tRNA ligase, mitochondrial OS=Mus musculus GN=Iars2 PE=1 SV=1 - [SYIM_MOUSE]	67.86	2.08	1	1	1	2	1.53594e+07	1012	112.732	6.81494
P51174	Long-chain specific acyl-CoA dehydrogenase, mitochondrial OS=Mus musculus GN=Acadl PE=1 SV=2 - [ACADL_MOUSE]	65.77	4.65	1	1	1	1	8.08672e+06	430	47.8775	8.30908
Q61696	Heat shock 70 kDa protein 1A OS=Mus musculus GN=Hspa1a PE=1 SV=2 - [HS71A_MOUSE]	65.44	7.8	3	2	2	2	1.85815e+07	641	70.036	5.71924
Q9CZN7	Serine hydroxymethyltransferase OS=Mus musculus GN=Shmt2 PE=1 SV=1 - [Q9CZN7_MOUSE]	64.32	3.17	1	1	1	1	5.50492e+06	504	55.7236	8.47021
Q9WTP6-2	Isoform 2 of Adenylate kinase 2, mitochondrial OS=Mus musculus GN=Ak2 - [KAD2_MOUSE]	63.56	6.9	2	1	1	1	15508686	232	25.5893	7.41553
Q91VS7	Microsomal glutathione S-transferase 1 OS=Mus musculus GN=Mgst1 PE=1 SV=3 - [MGST1_MOUSE]	62.91	10.97	2	1	1	2	9.04249e+06	155	17.5401	9.65674
P09405	Nucleolin OS=Mus musculus GN=Ncl PE=1 SV=2 - [NUCL_MOUSE]	61.4723	5.09	1	2	2	2	1.21918e+07	707	76.6768	4.75439
Q61316	Heat shock 70 kDa protein 4 OS=Mus musculus GN=Hspa4 PE=1 SV=1 - [HSP74_MOUSE]	59.14	2.14	2	1	1	2	5.42816e+06	841	94.0733	5.23682
Q61753	D-3-phosphoglycerate dehydrogenase OS=Mus musculus GN=Phgdh PE=1 SV=3 - [SERA_MOUSE]	57.45	3	1	1	1	1	4.30218e+06	533	56.5491	6.53662
P12367	cAMP-dependent protein kinase type II-alpha regulatory subunit OS=Mus musculus GN=Prkar2a PE=1 SV=2 - [KAP2_MOUSE]	56.84	4.24	2	1	1	1	4.09799e+06	401	45.3605	4.89404
Q9D8N0	Elongation factor 1-gamma OS=Mus musculus GN=Eef1g PE=1 SV=3 - [EF1G_MOUSE]	56.66	6.41	1	1	1	1		437	50.0292	6.7417
P68040	Guanine nucleotide-binding protein subunit beta-2-like 1 OS=Mus musculus GN=Gnb2l1 PE=1 SV=3 - [GBLP_MOUSE]	56.2597	8.83	1	1	1	2	3.15913e+07	317	35.0546	7.69385
Q8VDD5	Myosin-9 OS=Mus musculus GN=Myh9 PE=1 SV=4 - [MYH9_MOUSE]	55.78	1.07	1	1	1	1	1.47832e+07	1960	226.232	5.65576
D3YX79	Proteasome subunit alpha type OS=Mus musculus GN=Gm8394 PE=3 SV=1 - [D3YX79_MOUSE]	55.44	8.3	2	1	1	1	6.55451e+06	241	26.3852	4.89404
P08113	Endoplasmin OS=Mus musculus GN=Hsp90b1 PE=1 SV=2 - [ENPL_MOUSE]	54.97	5.24	2	2	2	3	1.26116e+07	802	92.4183	4.81787
Q91VC3	Eukaryotic initiation factor 4A-III OS=Mus musculus GN=Eif4a3 PE=2 SV=3 - [IF4A3_MOUSE]	54.3489	4.14	1	1	1	2	3.78614e+06	411	46.8102	6.72705
P20029	78 kDa glucose-regulated protein OS=Mus musculus GN=Hspa5 PE=1 SV=3 - [GRP78_MOUSE]	53.81	2.75	1	1	1	2	2.08883e+07	655	72.3775	5.16064
P62830	60S ribosomal protein L23 OS=Mus musculus GN=Rpl23 PE=1 SV=1 - [RL23_MOUSE]	52.52	12.86	1	1	1	2	38237214	140	14.8561	10.5063
O88569-3	Isoform 3 of Heterogeneous nuclear ribonucleoproteins A2/B1 OS=Mus musculus GN=Hnrnpa2b1 - [ROA2_MOUSE]	52.25	5.32	3	1	1	1	4.39775e+06	301	32.4404	8.71924
P49312-2	Isoform Short of Heterogeneous nuclear ribonucleoprotein A1 OS=Mus musculus GN=Hnrnpa1 - [ROA1_MOUSE]	52.11	5.97	3	1	1	1	3.04818e+06	268	28.88	8.88037
J3QPS8	Eukaryotic translation initiation factor 5A-1 OS=Mus musculus GN=Eif5a PE=1 SV=1 - [J3QPS8_MOUSE]	51.76	31.58	3	2	2	2	3.33041e+06	76	8.43427	4.41162
P42125	Enoyl-CoA delta isomerase 1, mitochondrial OS=Mus musculus GN=Eci1 PE=1 SV=2 - [ECI1_MOUSE]	51.39	7.27	1	1	1	1	5.04622e+06	289	32.2298	8.98291
F8VQ88	Uncharacterized protein OS=Mus musculus GN=Gm5145 PE=4 SV=1 - [F8VQ88_MOUSE]	50.838	13.31	3	2	2	2	2.80205e+06	278	31.053	9.59814
Q8CHT0	Delta-1-pyrroline-5-carboxylate dehydrogenase, mitochondrial OS=Mus musculus GN=Aldh4a1 PE=1 SV=3 - [AL4A1_MOUSE]	48.46	7.3	1	2	2	2	3.47211e+06	562	61.8015	8.23584
Q8BWF0	Succinate-semialdehyde dehydrogenase, mitochondrial OS=Mus musculus GN=Aldh5a1 PE=1 SV=1 - [SSDH_MOUSE]	48.37	4.02	1	1	1	1	5.15956e+06	523	55.9328	8.25049
A0A087WNS0	60S ribosomal protein L3 OS=Mus musculus GN=Rpl3 PE=4 SV=1 - [A0A087WNS0_MOUSE]	48.2	15	3	1	1	1	1.57235e+07	180	19.7603	9.72998
A2AW40	Protein Hnrnpr (Fragment) OS=Mus musculus GN=Hnrnpr PE=4 SV=1 - [A2AW40_MOUSE]	46.64	24.66	4	1	1	1	2.06103e+06	73	8.25705	4.41162
Q91X34	Bile acid-CoA:amino acid N-acyltransferase OS=Mus musculus GN=Baat PE=1 SV=1 - [BAAT_MOUSE]	46.41	6.19	1	1	1	1	4.81527e+06	420	46.4521	6.68311
D3Z629	60S ribosomal protein L9 OS=Mus musculus GN=Rpl9 PE=1 SV=1 - [D3Z629_MOUSE]	46.15	13.25	2	1	1	1	3.31466e+06	166	19.0793	10.1401
P99024	Tubulin beta-5 chain OS=Mus musculus GN=Tubb5 PE=1 SV=1 - [TBB5_MOUSE]	45.1	11.49	6	2	2	2		444	49.639	4.89404
P62267	40S ribosomal protein S23 OS=Mus musculus GN=Rps23 PE=1 SV=3 - [RS23_MOUSE]	45.05	18.88	1	1	1	1	4.71262e+06	143	15.7977	10.4917
P05213	Tubulin alpha-1B chain OS=Mus musculus GN=Tuba1b PE=1 SV=2 - [TBA1B_MOUSE]	44.8921	25.5	9	6	6	6	5.56789e+06	451	50.1196	5.05908
Q61990-2	Isoform 2 of Poly(rC)-binding protein 2 OS=Mus musculus GN=Pcbp2 - [PCBP2_MOUSE]	43.95	5.14	3	1	1	1	1.39827e+06	331	34.895	8.00146
O08601	Microsomal triglyceride transfer protein large subunit OS=Mus musculus GN=Mttp PE=2 SV=2 - [MTP_MOUSE]	43.32	1.9	2	1	1	1	5.70534e+06	894	99.0366	7.62061
D6RE43	60S ribosomal protein L10a OS=Mus musculus GN=Rpl10a PE=1 SV=1 - [D6RE43_MOUSE]	41.99	20.69	3	1	1	1	3.09053e+06	58	6.8297	10.1987
P14733	Lamin-B1 OS=Mus musculus GN=Lmnb1 PE=1 SV=3 - [LMNB1_MOUSE]	39.27	7.48	6	3	3	3	1.35806e+06	588	66.7448	5.16064
Q9CPQ3	Mitochondrial import receptor subunit TOM22 homolog OS=Mus musculus GN=Tomm22 PE=2 SV=3 - [TOM22_MOUSE]	39.19	11.27	1	1	1	1	4.05165e+06	142	15.5268	4.33545
Q99KP6-3	Isoform 3 of Pre-mRNA-processing factor 19 OS=Mus musculus GN=Prpf19 - [PRP19_MOUSE]	39.09	8.59	3	1	1	1	1.21201e+07	419	45.7605	7.06396
Q5SQB0	Nucleophosmin OS=Mus musculus GN=Npm1 PE=1 SV=1 - [Q5SQB0_MOUSE]	38.45	23.86	5	3	3	4	3.71038e+06	264	29.5062	4.58936
Q04447	Creatine kinase B-type OS=Mus musculus GN=Ckb PE=1 SV=1 - [KCRB_MOUSE]	37.84	4.46	1	1	1	1		381	42.6863	5.66846
Q8BWT1	3-ketoacyl-CoA thiolase, mitochondrial OS=Mus musculus GN=Acaa2 PE=1 SV=3 - [THIM_MOUSE]	37.34	10.33	1	2	2	2	1.51381e+07	397	41.8034	8.08936
P09671	Superoxide dismutase [Mn], mitochondrial OS=Mus musculus GN=Sod2 PE=1 SV=3 - [SODM_MOUSE]	36.72	9.01	1	1	1	2	7.993e+06	222	24.5875	8.6167
P68433	Histone H3.1 OS=Mus musculus GN=Hist1h3a PE=1 SV=2 - [H31_MOUSE]	36.28	23.53	1	1	1	1		136	15.3945	11.1216
P99029-2	Isoform Cytoplasmic+peroxisomal of Peroxiredoxin-5, mitochondrial OS=Mus musculus GN=Prdx5 - [PRDX5_MOUSE]	35.1	12.96	3	1	1	2	7.36927e+06	162	17.004	7.86963
P12815-2	Isoform 2 of Programmed cell death protein 6 OS=Mus musculus GN=Pdcd6 - [PDCD6_MOUSE]	33.8972	8.99	2	1	1	2	1.42353e+06	189	21.6497	5.40186
G3XA10	Heterogeneous nuclear ribonucleoprotein U, isoform CRA_b OS=Mus musculus GN=Hnrpu PE=1 SV=1 - [G3XA10_MOUSE]	33.53	5.8	2	2	2	3	8.2185e+06	793	86.7513	5.92236
Q8BVI4	Dihydropteridine reductase OS=Mus musculus GN=Qdpr PE=1 SV=2 - [DHPR_MOUSE]	33.28	9.13	1	1	1	1	8.78736e+06	241	25.5538	7.81104
Q6P542	ATP-binding cassette sub-family F member 1 OS=Mus musculus GN=Abcf1 PE=1 SV=1 - [ABCF1_MOUSE]	32.91	1.67	1	1	1	1		837	94.8869	6.50732
Q9EPL8	Importin-7 OS=Mus musculus GN=Ipo7 PE=1 SV=2 - [IPO7_MOUSE]	32.64	1.54	1	1	1	1	4.3058e+06	1038	119.41	4.81787
O35737	Heterogeneous nuclear ribonucleoprotein H OS=Mus musculus GN=Hnrnph1 PE=1 SV=3 - [HNRH1_MOUSE]	32.46	12.92	4	3	3	4	5.28891e+06	449	49.1684	6.30322
Q9Z1B5	Mitotic spindle assembly checkpoint protein MAD2A OS=Mus musculus GN=Mad2l1 PE=1 SV=2 - [MD2L1_MOUSE]	31.71	7.8	1	1	1	1		205	23.5832	5.19873
O88544	COP9 signalosome complex subunit 4 OS=Mus musculus GN=Cops4 PE=1 SV=1 - [CSN4_MOUSE]	31.54	4.19	1	1	1	1		406	46.2557	5.8335
O88485-2	Isoform 1B of Cytoplasmic dynein 1 intermediate chain 1 OS=Mus musculus GN=Dync1i1 - [DC1I1_MOUSE]	31.1	3.45	9	1	1	1		608	68.4676	5.22412
Q99N15	17beta-hydroxysteroid dehydrogenase type 10/short chain L-3-hydroxyacyl-CoA dehydrogenase OS=Mus musculus GN=Hsd17b10 PE=1 SV=1 - [Q99N15_MOUSE]	30.94	7.28	2	1	1	1	2.64807e+06	261	27.2566	8.76318
G3UY14	General transcription factor II-I OS=Mus musculus GN=Gtf2i PE=4 SV=1 - [G3UY14_MOUSE]	30.52	25.32	12	1	1	1	4.62933e+06	79	8.84434	4.93213
Q60692	Proteasome subunit beta type-6 OS=Mus musculus GN=Psmb6 PE=1 SV=3 - [PSB6_MOUSE]	29.21	9.24	1	1	1	1	3724801	238	25.3625	5.10986
H3BKG7	Fumarate hydratase, mitochondrial (Fragment) OS=Mus musculus GN=Fh1 PE=1 SV=1 - [H3BKG7_MOUSE]	27.89	13.77	3	1	1	1	5.14266e+06	167	17.7951	8.76318
Q3THK7	GMP synthase [glutamine-hydrolyzing] OS=Mus musculus GN=Gmps PE=1 SV=2 - [GUAA_MOUSE]	27.73	2.89	1	1	1	1	2.9188e+06	693	76.6749	6.72705
Q80X90	Filamin-B OS=Mus musculus GN=Flnb PE=1 SV=3 - [FLNB_MOUSE]	26.82	1.88	1	2	2	2	3.13747e+06	2602	277.651	5.70654
P62918	60S ribosomal protein L8 OS=Mus musculus GN=Rpl8 PE=1 SV=2 - [RL8_MOUSE]	26.21	7.78	1	1	1	1	4.45497e+06	257	28.0073	11.0337
P62204	Calmodulin OS=Mus musculus GN=Calm1 PE=1 SV=2 - [CALM_MOUSE]	24.04	10.74	2	1	1	1	2889953	149	16.8268	4.22119
P97351	40S ribosomal protein S3a OS=Mus musculus GN=Rps3a PE=1 SV=3 - [RS3A_MOUSE]	23.77	6.44	1	1	1	1		264	29.8657	9.72998
Q9JHU4	Cytoplasmic dynein 1 heavy chain 1 OS=Mus musculus GN=Dync1h1 PE=1 SV=2 - [DYHC1_MOUSE]	23.41	0.3	1	1	1	1	1171554	4644	531.71	6.41748
Q8JZU2	Tricarboxylate transport protein, mitochondrial OS=Mus musculus GN=Slc25a1 PE=2 SV=1 - [TXTP_MOUSE]	22.25	7.4	1	1	1	1	3.49313e+06	311	33.9099	9.89111
A2BH06	60S ribosomal protein L11 (Fragment) OS=Mus musculus GN=Rpl11 PE=3 SV=1 - [A2BH06_MOUSE]	20.37	12.79	3	1	1	1	2.3579e+07	172	19.6643	9.74463
P61922-2	Isoform 2 of 4-aminobutyrate aminotransferase, mitochondrial OS=Mus musculus GN=Abat - [GABT_MOUSE]	17.51	2.7	2	1	1	1	1.6213e+06	444	50.2048	8.51416
B7FAV1	Filamin, alpha (Fragment) OS=Mus musculus GN=Flna PE=1 SV=1 - [B7FAV1_MOUSE]	17.29	1.05	3	1	1	1	2.8508e+06	2583	274.457	5.97314
P62806	Histone H4 OS=Mus musculus GN=Hist1h4a PE=1 SV=2 - [H4_MOUSE]	0	17.48	1	2	2	2	777317	103	11.3604	11.356
D3Z6F5	ATP synthase subunit alpha OS=Mus musculus GN=Atp5a1 PE=1 SV=1 - [D3Z6F5_MOUSE]	0	6.16	3	2	2	2	855308	503	54.5607	8.23584
P52480	Pyruvate kinase PKM OS=Mus musculus GN=Pkm PE=1 SV=4 - [KPYM_MOUSE]	0	3.01	1	1	1	1	1.80647e+06	531	57.808	7.47412
P20108	Thioredoxin-dependent peroxide reductase, mitochondrial OS=Mus musculus GN=Prdx3 PE=1 SV=1 - [PRDX3_MOUSE]	0	9.73	1	1	1	1	1785466	257	28.1094	7.57666
Q922D8	C-1-tetrahydrofolate synthase, cytoplasmic OS=Mus musculus GN=Mthfd1 PE=1 SV=4 - [C1TC_MOUSE]	0	2.35	1	1	1	1	9.78275e+06	935	101.136	7.13721
Q8JZN5	Acyl-CoA dehydrogenase family member 9, mitochondrial OS=Mus musculus GN=Acad9 PE=1 SV=2 - [ACAD9_MOUSE]	0	3.84	1	1	1	1	3.54261e+06	625	68.6787	7.45947
P62754	40S ribosomal protein S6 OS=Mus musculus GN=Rps6 PE=1 SV=1 - [RS6_MOUSE]	0	6.83	1	1	1	1	1.93369e+06	249	28.663	10.8433
Q3U1J4	DNA damage-binding protein 1 OS=Mus musculus GN=Ddb1 PE=1 SV=2 - [DDB1_MOUSE]	0	1.58	1	1	1	1	699400	1140	126.772	5.26221
B2RSH2	Guanine nucleotide-binding protein G(i) subunit alpha-1 OS=Mus musculus GN=Gnai1 PE=2 SV=1 - [GNAI1_MOUSE]	0	4.24	3	1	1	1	2.42393e+06	354	40.3352	5.97314
P61514	60S ribosomal protein L37a OS=Mus musculus GN=Rpl37a PE=2 SV=2 - [RL37A_MOUSE]	0	19.57	1	1	1	1	9.69897e+06	92	10.2685	10.4331
B1AU76	Nuclear autoantigenic sperm protein OS=Mus musculus GN=Nasp PE=4 SV=1 - [B1AU76_MOUSE]	0	3.79	3	1	1	1	1299262	448	48.7356	4.44971
Q9D172	ES1 protein homolog, mitochondrial OS=Mus musculus GN=D10Jhu81e PE=1 SV=1 - [ES1_MOUSE]	0	10.53	1	1	1	1	8.21819e+06	266	28.0728	8.77783
P24527	Leukotriene A-4 hydrolase OS=Mus musculus GN=Lta4h PE=1 SV=4 - [LKHA4_MOUSE]	0	2.45	1	1	1	1	2.85357e+06	611	69.0071	6.41748
P47955	60S acidic ribosomal protein P1 OS=Mus musculus GN=Rplp1 PE=2 SV=1 - [RLA1_MOUSE]	0	22.81	1	1	1	1		114	11.4677	4.32275
Q6P8X1	Sorting nexin-6 OS=Mus musculus GN=Snx6 PE=1 SV=2 - [SNX6_MOUSE]	0	4.19	1	1	1	1	1.7176e+06	406	46.6198	6.16357
Q8R029	Histone H2A OS=Mus musculus GN=H2afv PE=2 SV=1 - [Q8R029_MOUSE]	0	7.78	14	1	1	1	544128	90	9.3693	10.4917
Q8BK67	Protein RCC2 OS=Mus musculus GN=Rcc2 PE=1 SV=1 - [RCC2_MOUSE]	0	4.23	1	1	1	1	1.08236e+06	520	55.9481	8.71924
Q9CRT8	Exportin-T OS=Mus musculus GN=Xpot PE=2 SV=3 - [XPOT_MOUSE]	0	2.6	1	1	1	1	3.70558e+06	963	109.663	5.24951
P08003	Protein disulfide-isomerase A4 OS=Mus musculus GN=Pdia4 PE=1 SV=3 - [PDIA4_MOUSE]	0	2.66	1	1	1	1	8.91154e+06	638	71.9375	5.31299
P63005-2	Isoform 2 of Platelet-activating factor acetylhydrolase IB subunit alpha OS=Mus musculus GN=Pafah1b1 - [LIS1_MOUSE]	0	5.12	2	1	1	1	2.41248e+06	391	44.459	7.35693
D3YXG6	Actin-related protein 2/3 complex subunit 2 OS=Mus musculus GN=Arpc2 PE=4 SV=1 - [D3YXG6_MOUSE]	0	6.69	2	1	1	1	2.77021e+06	284	32.4925	8.01611
D6REF3	14-3-3 protein epsilon OS=Mus musculus GN=Ywhae PE=4 SV=1 - [D6REF3_MOUSE]	0	10	3	1	1	1	338517	130	15.2097	5.23682
E9QAT6	CAD protein OS=Mus musculus GN=Cad PE=3 SV=1 - [E9QAT6_MOUSE]	0	2.68	5	1	1	1	3.54423e+06	971	105.618	6.27783
J3QNT6	Uncharacterized protein OS=Mus musculus GN=Gm5039 PE=3 SV=1 - [J3QNT6_MOUSE]	0	9.72	2	1	1	1	543675	144	16.4882	5.35107
G3UZY2	Thioredoxin, mitochondrial (Fragment) OS=Mus musculus GN=Txn2 PE=1 SV=1 - [G3UZY2_MOUSE]	0	19.23	2	1	1	1	3.79499e+06	130	14.2003	5.80811
D3YXU1	Trifunctional enzyme subunit beta, mitochondrial (Fragment) OS=Mus musculus GN=Hadhb PE=1 SV=1 - [D3YXU1_MOUSE]	0	9.25	2	1	1	1	3.35371e+06	173	18.9539	9.45166
D3Z4U1	Uricase OS=Mus musculus GN=Uox PE=1 SV=1 - [D3Z4U1_MOUSE]	0	6.03	2	1	1	1	745123	199	23.2687	8.51416
A0A087WP98	Prothymosin alpha OS=Mus musculus GN=Ptma PE=1 SV=1 - [A0A087WP98_MOUSE]	0	24.14	4	1	1	1	668552	58	6.48733	9.31982
Q569Z5-2	Isoform 2 of Probable ATP-dependent RNA helicase DDX46 OS=Mus musculus GN=Ddx46 - [DDX46_MOUSE]	0	1.95	3	1	1	1	7.02609e+06	1027	116.816	9.26123
D3Z4A4	Peroxiredoxin-2 (Fragment) OS=Mus musculus GN=Prdx2 PE=4 SV=3 - [D3Z4A4_MOUSE]	0	16.33	2	1	1	1	3.81529e+06	147	16.0643	5.52881
Q6PGB6-3	Isoform 3 of N-alpha-acetyltransferase 50 OS=Mus musculus GN=Naa50 - [NAA50_MOUSE]	0	17.83	4	1	1	1	3.25511e+06	129	14.8928	8.55811
G3UY77	Mitochondrial import receptor subunit TOM40 homolog (Fragment) OS=Mus musculus GN=Tomm40 PE=4 SV=1 - [G3UY77_MOUSE]	0	21.92	2	1	1	1	2.24469e+06	73	8.04893	6.52197
